# Supplementary material for: Two Genetically Distinct Lineages in Galician Populations of the Three‐Spined Stickleback (Gasterosteus aculeatus)
Source: Ecol Evol. 2026 Jul 19;16(7):e74051. doi: 10.1002/ece3.74051 (PMC13381065; doi:10.1002/ece3.74051)
Supplement: Supplementary file 2 — Table S1: Sequence accession numbers. Table S2: Morphological data shown in mm. Table S3: RAD and WGS data of global populations taken from previous studies. Table S4: Principal component loadings for morphological traits. [file ECE3-16-e74051-s002.xlsx]

## Sheet: TableS1
Table S1: Sequence accesion numbers.
Sample_Name_RAD	BioSample_RAD	Run_RAD	Sample_Name_WGS	BioSample_WGS	Run_WGS
Cospeito_01	SAMD01917889	DRR1050416	NA	NA	NA
Cospeito_02	SAMD01917890	DRR1050417	Cospeito	SAMD01918273	DRR1050694
Cospeito_03	SAMD01917891	DRR1050418	NA	NA	NA
Cospeito_04	SAMD01917892	DRR1050419	NA	NA	NA
Cospeito_05	SAMD01917893	DRR1050420	NA	NA	NA
Cospeito_06	SAMD01917894	DRR1050421	NA	NA	NA
Cospeito_07	SAMD01917895	DRR1050422	NA	NA	NA
Cospeito_08	SAMD01917896	DRR1050423	NA	NA	NA
Cospeito_09	SAMD01917897	DRR1050424	NA	NA	NA
Cospeito_10	SAMD01917898	DRR1050425	NA	NA	NA
EM_TinesM16_01	SAMD01917899	DRR1050426	Tines	SAMD01918289	DRR1050710
EM_TinesM16_02	SAMD01917900	DRR1050427	NA	NA	NA
EM_TinesM16_03	SAMD01917901	DRR1050428	NA	NA	NA
EM_TinesM16_04	SAMD01917902	DRR1050429	NA	NA	NA
EM_TinesM16_05	SAMD01917903	DRR1050430	NA	NA	NA
EM_TinesM16_06	SAMD01917904	DRR1050431	NA	NA	NA
EM_TinesM16_07	SAMD01917905	DRR1050432	NA	NA	NA
EM_TinesM16_08	SAMD01917906	DRR1050433	NA	NA	NA
EM_TinesM16_09	SAMD01917907	DRR1050434	NA	NA	NA
EM_TinesM16_10	SAMD01917908	DRR1050435	NA	NA	NA
EM_TinesM16_11	SAMD01917909	DRR1050436	NA	NA	NA
EM_TinesM16_12	SAMD01917910	DRR1050437	NA	NA	NA
EM_TinesM16_13	SAMD01917911	DRR1050438	NA	NA	NA
EM_TinesM16_14	SAMD01917912	DRR1050439	NA	NA	NA
EM_TinesM16_15	SAMD01917913	DRR1050440	NA	NA	NA
EM_TinesM16_16	SAMD01917914	DRR1050441	NA	NA	NA
EM_TinesM16_17	SAMD01917915	DRR1050442	NA	NA	NA
EM_TinesM16_18	SAMD01917916	DRR1050443	NA	NA	NA
EM_TinesM16_19	SAMD01917917	DRR1050444	NA	NA	NA
EM_TinesM16_20	SAMD01917918	DRR1050445	NA	NA	NA
EM_TinesM16_21	SAMD01917919	DRR1050446	NA	NA	NA
EM_TinesM16_22	SAMD01917920	DRR1050447	NA	NA	NA
MF_MinoF16_01	SAMD01917921	DRR1050448	Mino2	SAMD01918275	DRR1050696
MF_MinoF16_02	SAMD01917922	DRR1050449	NA	NA	NA
MF_MinoF16_03	SAMD01917923	DRR1050450	NA	NA	NA
MF_MinoF16_04	SAMD01917924	DRR1050451	NA	NA	NA
MF_MinoF16_05	SAMD01917925	DRR1050452	NA	NA	NA
MF_MinoF16_06	SAMD01917926	DRR1050453	NA	NA	NA
MF_MinoF16_07	SAMD01917927	DRR1050454	NA	NA	NA
MF_MinoF16_08	SAMD01917928	DRR1050455	NA	NA	NA
MF_MinoF16_09	SAMD01917929	DRR1050456	NA	NA	NA
MF_MinoF16_10	SAMD01917930	DRR1050457	NA	NA	NA
MF_MinoF16_11	SAMD01917931	DRR1050458	NA	NA	NA
MF_MinoF16_12	SAMD01917932	DRR1050459	NA	NA	NA
MF_MinoF16_13	SAMD01917933	DRR1050460	NA	NA	NA
MF_MinoF16_14	SAMD01917934	DRR1050461	NA	NA	NA
MF_MinoF16_15	SAMD01917935	DRR1050462	NA	NA	NA
MF_MinoF16_16	SAMD01917936	DRR1050463	NA	NA	NA
MF_MinoF16_17	SAMD01917937	DRR1050464	NA	NA	NA
MF_MinoF16_18	SAMD01917938	DRR1050465	NA	NA	NA
MF_MinoF16_19	SAMD01917939	DRR1050466	NA	NA	NA
MF_MinoF16_20	SAMD01917940	DRR1050467	NA	NA	NA
MF_MinoF16_21	SAMD01917941	DRR1050468	NA	NA	NA
MF_MinoF16_22	SAMD01917942	DRR1050469	NA	NA	NA
MF_MinoF16_23	SAMD01917943	DRR1050470	NA	NA	NA
MF_MinoF16_24	SAMD01917944	DRR1050471	NA	NA	NA
MM_MinoM16_01	SAMD01917945	DRR1050472	Mino1	SAMD01918274	DRR1050695
MM_MinoM16_02	SAMD01917946	DRR1050473	NA	NA	NA
MM_MinoM16_03	SAMD01917947	DRR1050474	NA	NA	NA
MM_MinoM16_04	SAMD01917948	DRR1050475	NA	NA	NA
MM_MinoM16_05	SAMD01917949	DRR1050476	NA	NA	NA
MM_MinoM16_06	SAMD01917950	DRR1050477	NA	NA	NA
MM_MinoM16_07	SAMD01917951	DRR1050478	NA	NA	NA
MM_MinoM16_08	SAMD01917952	DRR1050479	NA	NA	NA
MM_MinoM16_09	SAMD01917953	DRR1050480	NA	NA	NA
MM_MinoM16_10	SAMD01917954	DRR1050481	NA	NA	NA
MM_MinoM16_11	SAMD01917955	DRR1050482	NA	NA	NA
MM_MinoM16_12	SAMD01917956	DRR1050483	NA	NA	NA
MM_MinoM16_13	SAMD01917957	DRR1050484	NA	NA	NA
MM_MinoM16_14	SAMD01917958	DRR1050485	NA	NA	NA
MM_MinoM16_15	SAMD01917959	DRR1050486	NA	NA	NA
MM_MinoM16_16	SAMD01917960	DRR1050487	NA	NA	NA
MM_MinoM16_17	SAMD01917961	DRR1050488	NA	NA	NA
MM_MinoM16_18	SAMD01917962	DRR1050489	NA	NA	NA
MM_MinoM16_19	SAMD01917963	DRR1050490	NA	NA	NA
MM_MinoM16_20	SAMD01917964	DRR1050491	NA	NA	NA
RF_MinorF16_01	SAMD01917965	DRR1050492	Minor2	SAMD01918277	DRR1050698
RF_MinorF16_02	SAMD01917966	DRR1050493	NA	NA	NA
RF_MinorF16_03	SAMD01917967	DRR1050494	NA	NA	NA
RF_MinorF16_04	SAMD01917968	DRR1050495	NA	NA	NA
RF_MinorF16_05	SAMD01917969	DRR1050496	NA	NA	NA
RF_MinorF16_06	SAMD01917970	DRR1050497	NA	NA	NA
RF_MinorF16_07	SAMD01917971	DRR1050498	NA	NA	NA
RF_MinorF16_08	SAMD01917972	DRR1050499	NA	NA	NA
RF_MinorF16_09	SAMD01917973	DRR1050500	NA	NA	NA
RF_MinorF16_10	SAMD01917974	DRR1050501	NA	NA	NA
RF_MinorF16_11	SAMD01917975	DRR1050502	NA	NA	NA
RF_MinorF16_12	SAMD01917976	DRR1050503	NA	NA	NA
RF_MinorF16_13	SAMD01917977	DRR1050504	NA	NA	NA
RF_MinorF16_14	SAMD01917978	DRR1050505	NA	NA	NA
RF_MinorF16_15	SAMD01917979	DRR1050506	NA	NA	NA
RF_MinorF16_16	SAMD01917980	DRR1050507	NA	NA	NA
RF_MinorF16_17	SAMD01917981	DRR1050508	NA	NA	NA
RF_MinorF16_18	SAMD01917982	DRR1050509	NA	NA	NA
RF_MinorF16_19	SAMD01917983	DRR1050510	NA	NA	NA
RF_MinorF16_20	SAMD01917984	DRR1050511	NA	NA	NA
RF_MinorF16_21	SAMD01917985	DRR1050512	NA	NA	NA
RF_MinorF16_22	SAMD01917986	DRR1050513	NA	NA	NA
RM_MinorM16_01	SAMD01917987	DRR1050514	Minor1	SAMD01918276	DRR1050697
RM_MinorM16_02	SAMD01917988	DRR1050515	NA	NA	NA
RM_MinorM16_03	SAMD01917989	DRR1050516	NA	NA	NA
RM_MinorM16_04	SAMD01917990	DRR1050517	NA	NA	NA
RM_MinorM16_05	SAMD01917991	DRR1050518	NA	NA	NA
RM_MinorM16_06	SAMD01917992	DRR1050519	NA	NA	NA
RM_MinorM16_07	SAMD01917993	DRR1050520	NA	NA	NA
RM_MinorM16_08	SAMD01917994	DRR1050521	NA	NA	NA
RM_MinorM16_09	SAMD01917995	DRR1050522	NA	NA	NA
RM_MinorM16_10	SAMD01917996	DRR1050523	NA	NA	NA
RM_MinorM16_11	SAMD01917997	DRR1050524	NA	NA	NA
RM_MinorM16_12	SAMD01917998	DRR1050525	NA	NA	NA
RM_MinorM16_13	SAMD01917999	DRR1050526	NA	NA	NA
RM_MinorM16_14	SAMD01918000	DRR1050527	NA	NA	NA
RM_MinorM16_15	SAMD01918001	DRR1050528	NA	NA	NA
RM_MinorM16_16	SAMD01918002	DRR1050529	NA	NA	NA
RM_MinorM16_17	SAMD01918003	DRR1050530	NA	NA	NA
RM_MinorM16_18	SAMD01918004	DRR1050531	NA	NA	NA
RM_MinorM16_19	SAMD01918005	DRR1050532	NA	NA	NA
RM_MinorM16_20	SAMD01918006	DRR1050533	NA	NA	NA
RM_MinorM16_21	SAMD01918007	DRR1050534	NA	NA	NA
Sar14_D19	SAMD01918008	DRR1050535	Sar	SAMD01918278	DRR1050699
Sar14_D21	SAMD01918009	DRR1050536	NA	NA	NA
Sar14_D23	SAMD01918010	DRR1050537	NA	NA	NA
Sar14_D28	SAMD01918011	DRR1050538	NA	NA	NA
Sar14_D31	SAMD01918012	DRR1050539	NA	NA	NA
Sar14_D34	SAMD01918013	DRR1050540	NA	NA	NA
Sar14_D39	SAMD01918014	DRR1050541	NA	NA	NA
Sar14_D43	SAMD01918015	DRR1050542	NA	NA	NA
Sar14_D47	SAMD01918016	DRR1050543	NA	NA	NA
Sar14_D51	SAMD01918017	DRR1050544	NA	NA	NA
Sar14_D67	SAMD01918018	DRR1050545	NA	NA	NA
Sar14_D69	SAMD01918019	DRR1050546	NA	NA	NA
Sar14_D75	SAMD01918020	DRR1050547	NA	NA	NA
Sar14_D80	SAMD01918021	DRR1050548	NA	NA	NA
Sar14_D83	SAMD01918022	DRR1050549	NA	NA	NA
Sar14_D91	SAMD01918023	DRR1050550	NA	NA	NA
UF_UmiaF16_01	SAMD01918024	DRR1050551	Umia2	SAMD01918291	DRR1050712
UF_UmiaF16_02	SAMD01918025	DRR1050552	NA	NA	NA
UF_UmiaF16_03	SAMD01918026	DRR1050553	NA	NA	NA
UF_UmiaF16_04	SAMD01918027	DRR1050554	NA	NA	NA
UF_UmiaF16_05	SAMD01918028	DRR1050555	NA	NA	NA
UF_UmiaF16_06	SAMD01918029	DRR1050556	NA	NA	NA
UF_UmiaF16_07	SAMD01918030	DRR1050557	NA	NA	NA
UF_UmiaF16_08	SAMD01918031	DRR1050558	NA	NA	NA
UF_UmiaF16_09	SAMD01918032	DRR1050559	NA	NA	NA
UF_UmiaF16_10	SAMD01918033	DRR1050560	NA	NA	NA
UF_UmiaF16_11	SAMD01918034	DRR1050561	NA	NA	NA
UF_UmiaF16_12	SAMD01918035	DRR1050562	NA	NA	NA
UF_UmiaF16_13	SAMD01918036	DRR1050563	NA	NA	NA
UF_UmiaF16_14	SAMD01918037	DRR1050564	NA	NA	NA
UF_UmiaF16_15	SAMD01918038	DRR1050565	NA	NA	NA
UF_UmiaF16_16	SAMD01918039	DRR1050566	NA	NA	NA
UF_UmiaF16_17	SAMD01918040	DRR1050567	NA	NA	NA
UF_UmiaF16_18	SAMD01918041	DRR1050568	NA	NA	NA
UF_UmiaF16_19	SAMD01918042	DRR1050569	NA	NA	NA
UF_UmiaF16_20	SAMD01918043	DRR1050570	NA	NA	NA
UF_UmiaF16_21	SAMD01918044	DRR1050571	NA	NA	NA
UM_UmiaM16_01	SAMD01918045	DRR1050572	Umia1	SAMD01918290	DRR1050711
UM_UmiaM16_02	SAMD01918046	DRR1050573	NA	NA	NA
UM_UmiaM16_03	SAMD01918047	DRR1050574	NA	NA	NA
UM_UmiaM16_04	SAMD01918048	DRR1050575	NA	NA	NA
UM_UmiaM16_05	SAMD01918049	DRR1050576	NA	NA	NA
UM_UmiaM16_06	SAMD01918050	DRR1050577	NA	NA	NA
UM_UmiaM16_07	SAMD01918051	DRR1050578	NA	NA	NA
UM_UmiaM16_08	SAMD01918052	DRR1050579	NA	NA	NA
UM_UmiaM16_09	SAMD01918053	DRR1050580	NA	NA	NA
UM_UmiaM16_10	SAMD01918054	DRR1050581	NA	NA	NA
UM_UmiaM16_11	SAMD01918055	DRR1050582	NA	NA	NA
UM_UmiaM16_12	SAMD01918056	DRR1050583	NA	NA	NA
UM_UmiaM16_13	SAMD01918057	DRR1050584	NA	NA	NA
UM_UmiaM16_14	SAMD01918058	DRR1050585	NA	NA	NA
UM_UmiaM16_15	SAMD01918059	DRR1050586	NA	NA	NA
UM_UmiaM16_16	SAMD01918060	DRR1050587	NA	NA	NA
UM_UmiaM16_17	SAMD01918061	DRR1050588	NA	NA	NA
UM_UmiaM16_18	SAMD01918062	DRR1050589	NA	NA	NA
UM_UmiaM16_19	SAMD01918063	DRR1050590	NA	NA	NA
UM_UmiaM16_20	SAMD01918064	DRR1050591	NA	NA	NA
UM_UmiaM16_21	SAMD01918065	DRR1050592	NA	NA	NA
UM_UmiaM16_22	SAMD01918066	DRR1050593	NA	NA	NA
UllaF_1_01	SAMD01918067	DRR1050594	NA	NA	NA
UllaF_1_02	SAMD01918068	DRR1050595	NA	NA	NA
UllaF_1_03	SAMD01918069	DRR1050596	NA	NA	NA
UllaF_1_04	SAMD01918070	DRR1050597	NA	NA	NA
UllaF_1_05	SAMD01918071	DRR1050598	NA	NA	NA
UllaF_1_06	SAMD01918072	DRR1050599	NA	NA	NA
UllaF_1_07	SAMD01918073	DRR1050600	NA	NA	NA
UllaF_1_08	SAMD01918074	DRR1050601	NA	NA	NA
UllaF_1_09	SAMD01918075	DRR1050602	NA	NA	NA
UllaF_1_10	SAMD01918076	DRR1050603	NA	NA	NA
UllaF_1_11	SAMD01918077	DRR1050604	NA	NA	NA
UllaF_1_12	SAMD01918078	DRR1050605	NA	NA	NA
UllaF_1_13	SAMD01918079	DRR1050606	NA	NA	NA
UllaF_1_14	SAMD01918080	DRR1050607	NA	NA	NA
UllaF_1_15	SAMD01918081	DRR1050608	NA	NA	NA
UllaF_1_16	SAMD01918082	DRR1050609	NA	NA	NA
UllaF_1_17	SAMD01918083	DRR1050610	NA	NA	NA
UllaF_1_18	SAMD01918084	DRR1050611	NA	NA	NA
UllaF_1_19	SAMD01918085	DRR1050612	NA	NA	NA
UllaF_1_20	SAMD01918086	DRR1050613	NA	NA	NA
UllaF_2_01	SAMD01918087	DRR1050614	Ulla1	SAMD01918279	DRR1050700
UllaF_2_02	SAMD01918088	DRR1050615	Ulla2	SAMD01918280	DRR1050701
UllaF_2_03	SAMD01918089	DRR1050616	Ulla3	SAMD01918281	DRR1050702
UllaF_2_04	SAMD01918090	DRR1050617	Ulla4	SAMD01918282	DRR1050703
NA	NA	NA	Ulla5	SAMD01918283	DRR1050704
NA	NA	NA	Ulla6	SAMD01918284	DRR1050705
NA	NA	NA	Ulla7	SAMD01918285	DRR1050706
NA	NA	NA	Ulla8	SAMD01918286	DRR1050707
NA	NA	NA	Ulla9	SAMD01918287	DRR1050708
NA	NA	NA	Ulla10	SAMD01918288	DRR1050709
Xinzo14_D17	SAMD01918091	DRR1050618	Xinzo1	SAMD01918292	DRR1050713
Xinzo14_D20	SAMD01918092	DRR1050619	Xinzo2	SAMD01918293	DRR1050714
Xinzo14_D24	SAMD01918093	DRR1050620	Xinzo3	SAMD01918294	DRR1050715
Xinzo14_D26	SAMD01918094	DRR1050621	Xinzo4	SAMD01918295	DRR1050716
Xinzo14_D32	SAMD01918095	DRR1050622	Xinzo5	SAMD01918296	DRR1050717
Xinzo14_D35	SAMD01918096	DRR1050623	Xinzo6	SAMD01918297	DRR1050718
Xinzo14_D38	SAMD01918097	DRR1050624	Xinzo7	SAMD01918298	DRR1050719
Xinzo14_D40	SAMD01918098	DRR1050625	Xinzo8	SAMD01918299	DRR1050720
Xinzo14_D42	SAMD01918099	DRR1050626	NA	NA	NA
Xinzo14_D45	SAMD01918100	DRR1050627	NA	NA	NA
Xinzo14_D47	SAMD01918101	DRR1050628	NA	NA	NA
Xinzo14_D63	SAMD01918102	DRR1050629	NA	NA	NA
Xinzo14_D66	SAMD01918103	DRR1050630	NA	NA	NA
Xinzo14_D70	SAMD01918104	DRR1050631	NA	NA	NA
Xinzo14_D71	SAMD01918105	DRR1050632	NA	NA	NA
Xinzo14_D73	SAMD01918106	DRR1050633	NA	NA	NA
Xinzo14_D74	SAMD01918107	DRR1050634	NA	NA	NA
Xinzo14_D78	SAMD01918108	DRR1050635	NA	NA	NA
Xinzo14_D79	SAMD01918109	DRR1050636	NA	NA	NA
Xinzo14_D82	SAMD01918110	DRR1050637	NA	NA	NA
Xinzo14_D85	SAMD01918111	DRR1050638	NA	NA	NA
Xinzo14_D87	SAMD01918112	DRR1050639	NA	NA	NA
Xinzo14_D90	SAMD01918113	DRR1050640	NA	NA	NA
Xinzo14_D91	SAMD01918114	DRR1050641	NA	NA	NA
Xinzo14_D94	SAMD01918115	DRR1050642	NA	NA	NA
Xinzo14_D95	SAMD01918116	DRR1050643	NA	NA	NA

## Sheet: Table S2
Table S2: Morphological data shown in mm.
Fish ID	Location	Lineage	Sex	Standard length	Head length	Body depth	Jaw length	Snout length	Gape width	Eye diameter	First dorsal spine length	Second dorsal spine length	Left pelvic girdle length	Pelvic girdle length
UF_UmiaF16_01	Umia upstream	Group1	Male	30.53	9.01	7.9	2.33	2.72	1.64	2.97	2.84	3.26	4.36	10.11
UF_UmiaF16_02	Umia upstream	Group1	Male	38.69	11.07	9.89	2.67	3.61	2.63	3.18	2.85	3.17	4.82	11.91
UF_UmiaF16_03	Umia upstream	Group1	Male	35.88	10.14	9.1	2.62	3.24	2.07	3.6	2.96	3.56	4.87	11.13
UF_UmiaF16_04	Umia upstream	Group1	Female	37.37	10.79	10.07	2.6	3.34	2.38	3.38	3.12	3.43	5.27	13.13
UF_UmiaF16_05	Umia upstream	Group1	Female	40.84	12.12	10.87	3.04	3.73	2.9	3.74	3.11	3.52	5.11	14.73
UF_UmiaF16_06	Umia upstream	Group1	Female	39.24	11.72	10.16	2.96	3.64	2.64	3.31	2.84	3.57	5.68	13.24
UF_UmiaF16_07	Umia upstream	Group1	Male	35.25	10.51	9.05	2.7	3.26	2.5	3.33	2.68	3.21	4.99	11.71
UF_UmiaF16_08	Umia upstream	Group1	Female	34.62	11.16	9.39	2.69	3.38	2.61	3.09	3.02	3.48	4.97	11.81
UF_UmiaF16_09	Umia upstream	Group1	Female	41.35	11.78	10.45	2.92	3.75	2.74	3.33	3	3.64	4.87	13.55
UF_UmiaF16_10	Umia upstream	Group1	Female	38.1	11.65	10.31	2.8	3.57	2.92	3.63	2.96	3.63	5.27	12.99
UF_UmiaF16_11	Umia upstream	Group1	Male	39.93	12.22	10.13	3.16	3.41	2.55	3.71	2.39	3.55	5.42	11.19
UF_UmiaF16_12	Umia upstream	Group1	Female	36.98	11.28	9.63	3.28	3.62	2.66	3.35	2.84	3.29	4.62	12.72
UF_UmiaF16_13	Umia upstream	Group1	Female	41.53	12.34	10.59	3.16	3.9	3.09	2.98	3.7	3.2	5.95	13.24
UF_UmiaF16_14	Umia upstream	Group1	Male	36.56	11.31	9.17	2.86	3.49	2.31	3.41	2.51	2.33	4.7	11.79
UF_UmiaF16_15	Umia upstream	Group1	Female	41.04	12.8	10.88	3.34	3.91	3.46	3.78	3.1	3.21	5.34	13.15
UF_UmiaF16_16	Umia upstream	Group1	Male	37.82	12.47	10.38	3.38	3.13	2.88	3.67	2.68	3.12	4.84	12.28
UF_UmiaF16_17	Umia upstream	Group1	Female	38.69	11.32	10.41	2.85	3.26	2.82	3.26	2.84	3.53	5.07	12.81
UF_UmiaF16_18	Umia upstream	Group1	Male	37	11.12	9.22	2.97	3.35	2.67	3.05	3.42	3.32	4.89	12.28
UF_UmiaF16_19	Umia upstream	Group1	Female	37.28	11.6	10.3	2.64	3.35	2.67	3.75	2.73	3.3	4.8	13.98
UF_UmiaF16_20	Umia upstream	Group1	Female	37.19	11.44	9.7	2.95	3.09	2.55	3.5	2.97	3.89	5.17	13.05
UF_UmiaF16_21	Umia upstream	Group1	Male	32.04	10.64	8.28	2.87	2.96	2.3	2.99	3.24	3.29	4.92	10.72
UM_UmiaM16_01	Umia downstream	Group1	Male	35.37	11.04	8.76	2.64	3.53	2.4	3.15	2.58	3.11	4.46	10.24
UM_UmiaM16_02	Umia downstream	Group1	Female	26.47	8.33	6.98	2.33	2.09	1.18	2.51	2.34	2.62	3.53	8.65
UM_UmiaM16_03	Umia downstream	Group1	Male	27.64	8.85	7.05	2.08	2.68	1.55	2.72	2.43	3.08	4.11	8.32
UM_UmiaM16_04	Umia downstream	Group1	Male	29.92	8.5	6.73	2.28	2.38	1.15	3.03	2.14	2.41	3.92	8.66
UM_UmiaM16_05	Umia downstream	Group1	Male	27.97	9.1	6.87	2.4	2.43	1.67	2.8	2.26	2.46	4.19	8.85
UM_UmiaM16_06	Umia downstream	Group1	Male	28.76	9.38	7.73	2.23	2.88	1.99	3.2	2.01	2.54	3.44	9.56
UM_UmiaM16_07	Umia downstream	Group1	Female	26.06	8.69	6.82	2.17	2.25	1.66	2.99	2.18	1.97	3.41	9.11
UM_UmiaM16_08	Umia downstream	Group1	Female	26.4	8.46	6.89	2.78	2.22	1.39	2.85	1.82	2.33	3.54	9.01
UM_UmiaM16_09	Umia downstream	Group1	Male	29.21	9.5	7.19	2.65	2.77	1.53	2.92	2.13	2.63	3.59	8.38
UM_UmiaM16_10	Umia downstream	Group1	Female	23.66	7.14	6.2	1.81	1.74	1.31	2.57	1.81	2.12	2.84	7.72
UM_UmiaM16_11	Umia downstream	Group1	Male	29.12	9.06	7.49	3.04	2.83	2.06	3.18	2.58	3.01	4.12	8.6
UM_UmiaM16_12	Umia downstream	Group1	Male	24.65	7.64	6.24	2.3	2.36	1.4	2.61	2.19	2.38	3.63	7.15
UM_UmiaM16_13	Umia downstream	Group1	Female	28.03	8.25	6.98	2.08	2.19	1.6	2.89	2.15	2.59	3.72	8.74
UM_UmiaM16_14	Umia downstream	Group1	Male	28.32	8.9	7.07	2.33	2.35	1.94	2.36	2.25	2.81	3.87	8.22
UM_UmiaM16_15	Umia downstream	Group1	Female	30.17	9.22	8.04	2.21	2.87	1.41	3.06	2.08	2.58	4.21	9.03
UM_UmiaM16_16	Umia downstream	Group1	Male	28.29	8.8	7.05	2.64	2.68	1.82	2.32	1.79	3.02	4.1	8.47
UM_UmiaM16_17	Umia downstream	Group1	Female	27.11	8.55	6.72	1.97	2.28	1.69	3.15	2.05	2.5	3.28	9.07
UM_UmiaM16_18	Umia downstream	Group1	Female	25.91	8.45	6.85	1.94	2.34	1.5	2.36	1.99	2.77	3.43	8.96
UM_UmiaM16_19	Umia downstream	Group1	Female	26.1	8.02	6.79	2.41	2.39	1.88	2.5	2.04	2.23	3.34	9.21
UM_UmiaM16_20	Umia downstream	Group1	Female	30.78	9.58	8.04	2.36	2.5	2.08	2.75	2.26	2.73	4.27	10.73
UM_UmiaM16_21	Umia downstream	Group1	Female	28.13	8.83	7.16	2.19	2.35	1.76	2.79	2.02	2.27	3.55	8.67
UM_UmiaM16_22	Umia downstream	Group1	Male	30.41	9.5	7.87	2.64	2.56	2.12	2.91	2.39	2.97	4.26	9.34
RF_MinorF16_01	Miñor upstream	Group1	Male	26.96	6.33	7.2	2.42	2.33	1.97	2.5	2.28	2.54	4.18	7
RF_MinorF16_02	Miñor upstream	Group1	Male	24.3	8.7	6.58	1.91	2.82	1.78	2.69	2	2.59	4.08	6.81
RF_MinorF16_03	Miñor upstream	Group1	Male	30.45	9.3	7.91	2.9	2.98	2.32	3.15	2.85	3.03	4.7	8.77
RF_MinorF16_04	Miñor upstream	Group1	Female	23.33	7.22	6.5	2.1	2.35	1	2.31	2.28	1.11	3.25	6.88
RF_MinorF16_05	Miñor upstream	Group1	Female	23.31	7.58	6.88	1.79	2.03	1.47	2.45	2.5	2.82	3.62	10.83
RF_MinorF16_06	Miñor upstream	Group1	Male	28.22	9.23	7.96	2.52	2.65	2.18	2.79	2.91	2.79	4.22	8.41
RF_MinorF16_07	Miñor upstream	Group1	Female	32.71	10.26	9.33	2.6	3.02	1.84	3.38	2.22	2.94	4.44	9.89
RF_MinorF16_08	Miñor upstream	Group1	Female	25.01	7.4	6.68	1.91	2.66	1.11	2.33	2.35	2.49	3.65	8.99
RF_MinorF16_09	Miñor upstream	Group1	Male	27.03	8.84	7.12	2.34	2.82	2	2.92	2.57	2.71	4.26	7.72
RF_MinorF16_10	Miñor upstream	Group1	Male	29.82	9.79	8.18	2.94	2.62	1.69	3.13	2.28	2.65	4.03	8.64
RF_MinorF16_11	Miñor upstream	Group1	Female	31.6	9.54	7.4	2.49	2.55	1.87	2.71	1.88	2.24	3.7	9.6
RF_MinorF16_12	Miñor upstream	Group1	Male	29.17	10.05	8.38	2.76	2.92	2.02	2.59	2.37	2.53	4.31	8.55
RF_MinorF16_13	Miñor upstream	Group1	Female	22.77	6.61	6.3	1.52	2.15	1.25	2.18	1.46	1.83	3.56	6.76
RF_MinorF16_14	Miñor upstream	Group1	Female	21.21	6.26	5.53	1.8	1.96	1.1	2.24	1.68	1.89	3.26	7.33
RF_MinorF16_15	Miñor upstream	Group1	Female	29.42	9.02	8.01	2.37	2.82	1.97	3	2.05	2.84	4.14	8.85
RF_MinorF16_16	Miñor upstream	Group1	Female	30.21	9.71	8.19	2.39	2.87	1.98	2.94	2.36	3.01	4.5	9.39
RF_MinorF16_17	Miñor upstream	Group1	Male	29.13	9.15	7.79	2.44	2.96	1.58	2.84	2.57	2.93	4.25	9.02
RF_MinorF16_18	Miñor upstream	Group1	Female	26.78	8.32	7.54	1.86	2.41	1.87	2.64	2.31	2.53	4	8.32
RF_MinorF16_19	Miñor upstream	Group1	Male	26.82	8.88	7.3	1.38	2.95	1.7	2.64	2.25	2.58	3.88	8.84
RF_MinorF16_20	Miñor upstream	Group1	Male	30.61	9.5	7.67	2.29	2.85	1.85	2.94	2.06	2.46	4.34	8.49
RF_MinorF16_21	Miñor upstream	Group1	Male	26.93	8.61	7.24	2.4	2.74	1.88	3.06	2.36	2.63	4.36	8.13
RF_MinorF16_22	Miñor upstream	Group1	Female	30.75	9.94	8.15	2.42	3.05	1.71	3.1	3	3.13	4.55	9.76
RM_MinorM16_01	Miñor downstream	Group1	Female	30.06	8.73	7.1	1.84	2.35	1.49	2.94	2.55	2.22	3.72	8.8
RM_MinorM16_02	Miñor downstream	Group1	Male	26.07	8.67	6.95	1.68	2.06	1.52	2.73	1.76	2.06	2.88	7.44
RM_MinorM16_03	Miñor downstream	Group1	Female	23.3	7.86	6.28	1.22	2.33	1.06	2.83	1.93	1.97	2.93	7.51
RM_MinorM16_04	Miñor downstream	Group1	Female	28.42	9.08	6.93	2.01	2.79	1.12	2.82	2.19	2.3	3.88	8.94
RM_MinorM16_05	Miñor downstream	Group1	Female	25.96	8.32	6.79	1.72	1.98	1.26	2.95	1.54	1.88	3.27	7.93
RM_MinorM16_06	Miñor downstream	Group1	Female	28.87	9.03	7.75	2.4	2.77	1.94	2.96	1.59	1.84	3.12	9.18
RM_MinorM16_07	Miñor downstream	Group1	Female	28.18	9.26	7.82	2.04	2.63	1.29	2.94	1.86	1.96	3.46	8.37
RM_MinorM16_08	Miñor downstream	Group1	Male	26.69	9.05	6.91	1.94	2.33	1.87	2.94	1.85	2.18	3.06	8.28
RM_MinorM16_09	Miñor downstream	Group1	Female	27.41	8.98	6.92	2.07	2.71	1.54	2.85	2.07	2.14	3.13	8.54
RM_MinorM16_10	Miñor downstream	Group1	Male	27.04	8.73	6.88	1.98	2	4.84	2.82	1.89	2.2	3.17	8.3
RM_MinorM16_11	Miñor downstream	Group1	Female	27.4	8.46	7.32	2.25	2.22	1.53	2.97	2.31	2.32	3.77	8.73
RM_MinorM16_12	Miñor downstream	Group1	Female	30.31	9.62	7.55	1.7	2.74	1.58	2.94	2.05	2.06	1.95	7.2
RM_MinorM16_13	Miñor downstream	Group1	Male	24.73	8.2	6.1	1.95	2.4	1.08	2.69	2.23	0.97	2.22	7.1
RM_MinorM16_14	Miñor downstream	Group1	Male	26.23	8.22	6.83	2.05	2.3	1.64	2.95	1.86	2.4	3.09	8.82
RM_MinorM16_15	Miñor downstream	Group1	Female	27.08	8.06	6.41	1.77	2.12	1.47	2.79	1.3	1.98	3.18	8.28
RM_MinorM16_16	Miñor downstream	Group1	Male	28.31	9.51	7.38	2.49	2.79	1.48	2.98	2.5	2.51	4.04	8.1
RM_MinorM16_17	Miñor downstream	Group1	Male	28.76	9.71	7.71	2.1	2.77	1.87	2.98	2.2	2.51	3.59	9.37
RM_MinorM16_18	Miñor downstream	Group1	Male	24.69	7.49	6.24	2.29	2.08	1.55	2.5	1.68	1.66	2.9	7.54
RM_MinorM16_19	Miñor downstream	Group1	Female	29.53	10.04	6.95	2.19	2.31	1.47	3.14	2.31	2.78	3.85	9.35
RM_MinorM16_20	Miñor downstream	Group1	Male	27.33	9.39	7.56	2.35	2.52	2	3.19	2.16	2.02	3.5	8.11
RM_MinorM16_21	Miñor downstream	Group1	Female	33.9	10.85	8.46	2.95	2.77	2.09	3.34	2.39	2.4	1.53	11.41
MF_MinoF16_01	Miño upstream	Group2	Female	35.59	11.06	8.73	2.74	2.88	2.27	3.46	2.43	3.18	5.01	10.36
MF_MinoF16_02	Miño upstream	Group2	Female	32.98	10.34	7.89	2.53	3.52	1.88	3.2	2.54	2.52	4.08	11.13
MF_MinoF16_03	Miño upstream	Group2	Female	37.68	12.03	8.93	2.93	2.77	2.56	3.9	2.24	2.63	4.68	12.87
MF_MinoF16_04	Miño upstream	Group2	Male	31.38	9.7	7.87	2.52	3.08	2.02	3.41	2.43	2.6	4.71	9.06
MF_MinoF16_05	Miño upstream	Group2	Male	32.88	10.73	8.09	3	3.11	2.13	3.33	2.31	2.68	4.78	9.94
MF_MinoF16_06	Miño upstream	Group2	Female	28.99	10.07	7.4	2.21	2.3	1.24	3.19	2.28	2.38	4.14	9.26
MF_MinoF16_07	Miño upstream	Group2	Male	32.99	11.07	8.49	2.58	2.95	2.1	3.16	2.25	2.31	3.99	10.72
MF_MinoF16_08	Miño upstream	Group2	Female	35.28	11.2	8.72	3.69	3.28	2.4	3.51	1.99	2.86	4.33	12.35
MF_MinoF16_09	Miño upstream	Group2	Male	35.63	12.77	10.06	3.23	3.61	2.92	3.53	2.76	2.89	5.13	11.99
MF_MinoF16_10	Miño upstream	Group2	Female	38.76	11.22	9.09	3.4	2.96	2.55	3.53	2.61	2.62	4.53	12.67
MF_MinoF16_11	Miño upstream	Group2	Female	38.14	11.22	9.24	2.91	2.95	2.46	3.74	2.52	2.9	4.93	11.85
MF_MinoF16_12	Miño upstream	Group2	Male	38.6	12.28	10.23	3.25	3.65	2.81	3.56	2.74	2.88	4.92	12.99
MF_MinoF16_13	Miño upstream	Group2	Female	42.19	14.01	12.01	3.77	3.55	3.44	4.41	3.41	3.75	6.224	12.08
MF_MinoF16_14	Miño upstream	Group2	Male	31.12	9.97	7.72	2.63	2.75	2.18	3.48	2.15	2.48	3.94	9.12
MF_MinoF16_15	Miño upstream	Group2	Female	39.48	12.34	10.42	4.08	3.82	3.12	3.57	2.79	3.11	4.59	13.33
MF_MinoF16_16	Miño upstream	Group2	Male	34.2	11.23	9.13	2.69	3.24	2.47	3.63	1.8	2.65	4.11	11.87
MF_MinoF16_17	Miño upstream	Group2	Female	39.54	12.27	10.53	3.27	3.18	2.97	4.03	3.18	3.59	5.78	13.18
MF_MinoF16_18	Miño upstream	Group2	Female	30.93	10.21	8.71	2.66	2.64	2.07	3.37	2.26	2.48	4.01	9.36
MF_MinoF16_19	Miño upstream	Group2	Male	33.49	11.04	9.05	2.86	3.32	2.34	3.58	2.47	3.5	4.96	11.7
MF_MinoF16_20	Miño upstream	Group2	Female	33.06	10.55	8.25	2.67	2.81	2.24	3.61	2.44	2.67	4.72	10.75
MF_MinoF16_21	Miño upstream	Group2	Male	29.5	9.3	7.99	2.52	2.96	1.95	3.39	2.2	2.52	4.16	9.21
MF_MinoF16_22	Miño upstream	Group2	Female	28.28	8.27	6.8	2.2	2.89	1.14	3.26	2.16	2.75	4.89	8.87
MF_MinoF16_23	Miño upstream	Group2	Female	31.24	9.67	8.22	2.39	2.83	1.98	3.26	1.9	2.34	3.25	10.66
MF_MinoF16_24	Miño upstream	Group2	Male	36.93	12.4	9.6	3.34	3.74	2.39	4.06	2.61	2.82	5.06	12.73
MM_MinoM16_01	Miño downstream	Group2	Female	28	8.79	6.98	1.97	2.5	1.41	2.82	2	2.43	3.6	9.04
MM_MinoM16_02	Miño downstream	Group2	Male	23.66	8.23	6.15	2.21	2.39	1.07	2.86	1.99	2.3	3.36	7.09
MM_MinoM16_03	Miño downstream	Group2	Male	22.18	6.82	5.55	1.85	1.99	0.73	2.28	1.73	1.82	2.68	7.15
MM_MinoM16_04	Miño downstream	Group2	Male	26.34	7.49	5.89	1.84	2.33	1.27	2.92	2.54	2.14	3.38	8.04
MM_MinoM16_05	Miño downstream	Group2	Female	30.22	10.113	7.43	2.69	2.64	1.78	3.32	2.15	2.34	3.95	9.46
MM_MinoM16_06	Miño downstream	Group2	Female	26.79	8.35	7.6	2.06	2.5	1.3	3.05	2.2	2.24	3.92	8.37
MM_MinoM16_07	Miño downstream	Group2	Male	27.7	8.53	7.11	1.91	2.52	1.66	2.94	1.52	1.88	3.03	8.21
MM_MinoM16_08	Miño downstream	Group2	Female	29.12	8.91	7.73	2.33	3.29	1.52	3.53	2.19	2.53	3.84	9.58
MM_MinoM16_09	Miño downstream	Group2	Male	27.15	8.46	6.97	2.46	2.59	1.15	3.13	1.85	1.87	3.53	8.74
MM_MinoM16_10	Miño downstream	Group2	Female	26.73	8.02	7.14	2.15	2.47	1.6	3.05	2.15	2.81	3.59	9.41
MM_MinoM16_11	Miño downstream	Group2	Male	26.92	8.39	6.62	1.94	2.17	0.98	2.84	1.91	2.15	3.21	7.89
MM_MinoM16_12	Miño downstream	Group2	Male	23.46	6.59	5.84	1.83	1.91	0.62	2.79	1.37	1.95	2.6	6.7
MM_MinoM16_13	Miño downstream	Group2	Male	31.04	10.02	7.88	2.79	3.04	1.65	3.62	2.08	2.34	4.43	8.97
MM_MinoM16_14	Miño downstream	Group2	Female	25.31	8.21	5.96	1.96	2.2	0.79	2.64	1.6	1.7	3.11	8.15
MM_MinoM16_15	Miño downstream	Group2	Male	29.55	9.34	7.14	2.66	2.91	1.74	3.33	2.58	2.95	4.18	8.65
MM_MinoM16_16	Miño downstream	Group2	Female	28.96	9.18	7.51	2	2.71	1.57	3.27	2.03	2.16	3.44	7.97
MM_MinoM16_17	Miño downstream	Group2	Male	27.57	8.88	6.86	2.28	2.89	1.63	2.94	2.18	2.3	3.57	7.85
MM_MinoM16_18	Miño downstream	Group2	Male	21.69	6.2	5.23	1.06	1.77	1.03	2.23	1.27	1.63	2.63	7.46
MM_MinoM16_19	Miño downstream	Group2	Female	22.89	6.54	5.69	1.64	1.95	0.57	2.67	1.53	1.55	2.74	7.45
MM_MinoM16_20	Miño downstream	Group2	Female	30.32	9.82	7.29	2.48	2.87	2.05	3.46	2.33	2.87	4.25	9.76
EM_TinesM16_01	Tines	Group1	Male	24	7.33	5.14	1.85	2.05	1.16	2.61	2.12	2.32	3.07	7.1
EM_TinesM16_02	Tines	Group1	Male	29.34	9.22	7.12	2.19	2.34	1.71	3.03	2.39	2.71	3.93	9.07
EM_TinesM16_03	Tines	Group1	Male	28.31	9.47	7.13	2.67	2.37	1.36	3.06	2.39	2.5	3.56	8.9
EM_TinesM16_04	Tines	Group1	Female	28.54	7.96	6.61	2.24	2.03	1.64	3.18	2.46	2.58	3.39	9.65
EM_TinesM16_05	Tines	Group1	Male	31.31	10.17	8.09	2.62	2.86	2.23	2.98	2.44	2.7	3.68	9.76
EM_TinesM16_06	Tines	Group1	Male	29.42	8.87	7.33	2.36	2.34	1.84	2.93	2.43	2.86	3.76	8.4
EM_TinesM16_07	Tines	Group1	Female	29.4	9.18	7.52	2	2.1	1.47	2.87	2.33	2.53	3.88	8.92
EM_TinesM16_08	Tines	Group1	Male	26.1	8.24	6.79	1.9	2.13	1.37	2.83	2.18	2.41	3.52	7.1
EM_TinesM16_09	Tines	Group1	Male	28.18	8.43	6.87	2.49	2.55	1.54	3.02	2.37	2.82	3.53	9.19
EM_TinesM16_10	Tines	Group1	Female	28.59	8.12	7.09	2.15	1.81	1.56	3.26	2.09	2.38	3.54	8.8
EM_TinesM16_11	Tines	Group1	Female	33.87	9.61	8.17	2.35	2.51	1.5	3.12	2.74	2.9	4.21	11.46
EM_TinesM16_12	Tines	Group1	Male	32.71	9.28	7.55	2.65	2.43	1.81	3.12	2.46	3.13	3.68	9.74
EM_TinesM16_13	Tines	Group1	Male	26.55	7.74	5.97	1.85	1.87	0.83	2.91	1.98	2.26	2.88	8.98
EM_TinesM16_14	Tines	Group1	Male	32.15	10.17	8.14	2.56	2.5	1.74	3.48	2.28	2.44	3.7	9.11
EM_TinesM16_15	Tines	Group1	Male	31.25	10.63	8.18	2.7	2.66	2.12	3.18	2.74	2.88	4.37	9.59
EM_TinesM16_16	Tines	Group1	Male	29.89	8.7	7.51	2.26	2.57	1.84	3.07	2.25	2.41	3.41	9.23
EM_TinesM16_17	Tines	Group1	Female	27.22	7.6	6.6	2.23	1.75	1.3	2.94	2.07	2.4	3.22	9.42
EM_TinesM16_18	Tines	Group1	Male	27.08	9.74	7.01	2.41	2.7	1.56	2.97	2.51	2.45	3.53	9.13
EM_TinesM16_19	Tines	Group1	Female	28.85	8.93	7.11	2.14	2.02	1.36	3.16	2.32	2.66	3.49	10.09
EM_TinesM16_20	Tines	Group1	Male	25.36	7.64	6.13	2.01	1.93	0.99	3	2.05	2.26	3.01	7.04
EM_TinesM16_21	Tines	Group1	Female	28.13	8.17	6.95	2.03	1.97	1.26	2.94	2.08	2.39	3.47	9.28
EM_TinesM16_22	Tines	Group1	Female	29.12	9.46	7.12	2.17	2.1	1.38	3.03	2.32	2.74	3.55	8.28

## Sheet: Table S3
Table S3: RAD and WGS data of global populations taken from previous studies.
Sample ID	Species	Country	Region	Locality	Latitude	Longitude	Habitat	lineage	data	type	Instrument	SRP accession	SRS accession	SRX accession	SRA accession	Sample name (Fang et al. 2018)	reference	removed due to missing rate
ALA	G. aculeatus	United States	Eastern Pacific Basin	Kodiak	57.7833	-152.383	Freshwater	Trans Pacific	RAD	single	IlluminaHiSeq2000	SRP142676	SRS3221999	SRX3997958	SRR7067274	USA_ala_GA_26_1	Fang et al. 2018 Mol Phylogenet Evol 127:613-625
ALM	G. aculeatus	Ukraine	Black Sea	R. Alma	44.8333	33.6	Freshwater	Southern Europe	RAD	single	IlluminaHiSeq2000	SRP142676	SRS3222105	SRX3998066	SRR7067166	UKR_ALM_GA_1_1	Fang et al. 2018 Mol Phylogenet Evol 127:613-625
ANA	G. aculeatus	Russia	Western Pacific Basin	R. Anadyr	64.7358	177.528	Marine	Trans Pacific	RAD	single	IlluminaHiSeq2000	SRP142676	SRS3222039	SRX3998002	SRR7067230	RUS_AN_GA_10_1	Fang et al. 2018 Mol Phylogenet Evol 127:613-625
ANC	G. aculeatus	Portugal	Iberian Peninsula	Anca	39.9831	-8.58083	Freshwater	Southern Europe	RAD	single	IlluminaHiSeq2000	SRP142676	SRS3222124	SRX3998084	SRR7067148	GA_POR_RO_1_1	Fang et al. 2018 Mol Phylogenet Evol 127:613-625
ANO	G. aculeatus	Portugal	Iberian Peninsula	Anços	40.2672	-8.515	Freshwater	Southern Europe	RAD	single	IlluminaHiSeq2000	SRP142676	SRS3222123	SRX3998083	SRR7067149	GA_POR_RA_17_1	Fang et al. 2018 Mol Phylogenet Evol 127:613-625
ANT	G. aculeatus	Spain	Iberian Peninsula	L. De Antella	39.0817	-0.59583	Freshwater	Southern Europe	RAD	single	IlluminaHiSeq2000	SRP142676	SRS3222115	SRX3998075	SRR7067157	ESP_001_GA_14_1	Fang et al. 2018 Mol Phylogenet Evol 127:613-625
ASH	G. aculeatus	Russia	Western Pacific Basin	Ostrovnoy Bay	55.3128	155.567	Marine	Trans Pacific	RAD	single	IlluminaHiSeq2000	SRP142676	SRS3222043	SRX3998006	SRR7067226	RUS_ASH_GA_1_1	Fang et al. 2018 Mol Phylogenet Evol 127:613-625
BAR	G. aculeatus	Norway	Barents Sea	Barents Sea	74.9669	37.1342	Marine	Trans Atlantic	RAD	single	IlluminaHiSeq2000	SRP142676	SRS3222098	SRX3998058	SRR7067174	NOR_BAR_GA_42_1	Fang et al. 2018 Mol Phylogenet Evol 127:613-625
BEV	G. aculeatus	Canada	Eastern Pacific Basin	L. Beaver	48.5428	-123.542	Freshwater	Trans Pacific	RAD	single	IlluminaHiSeq2000	SRP142676	SRS3222047	SRX3998010	SRR7067222	CAN_BEV_GA_3_1	Fang et al. 2018 Mol Phylogenet Evol 127:613-625
BOL	G. aculeatus	Russia	White Sea	Bolotnoe ozero	66.2953	33.3661	Freshwater	Trans Atlantic	RAD	single	IlluminaHiSeq2000	SRP142676	SRS3222116	SRX3998076	SRR7067156	RUS_BOL_GA_17_1	Fang et al. 2018 Mol Phylogenet Evol 127:613-625
BUN	G. aculeatus	Bosnia	Adriatic Sea	Buna	43.2567	17.9033	Freshwater	Southern Europe	RAD	single	IlluminaHiSeq2000	SRP142676	SRS3222004	SRX3997964	SRR7067268	NB_15_1	Fang et al. 2018 Mol Phylogenet Evol 127:613-625
BUT	G. aculeatus	United Kingdom	English Channel	Butler pond	51.7286	0.16056	Freshwater	Trans Atlantic	RAD	single	IlluminaHiSeq2000	SRP142676	SRS3222019	SRX3997979	SRR7067253	ENG_BUT_GA_33_1	Fang et al. 2018 Mol Phylogenet Evol 127:613-625	YES
CAM	G. aculeatus	Canada	Eastern Pacific Basin	Cambel	49.0147	-122.776	Marine	Trans Pacific	RAD	single	IlluminaHiSeq2000	SRP142676	SRS3222097	SRX3998056	SRR7067176	GA_BC_CAM_34_1	Fang et al. 2018 Mol Phylogenet Evol 127:613-625
CHA	G. aculeatus	France	France	R. Chamoux	47.4456	3.65	Freshwater	Trans Atlantic	RAD	single	IlluminaHiSeq2000	SRP142676	SRS3222010	SRX3997970	SRR7067262	RAN_CHA_GA_1_1	Fang et al. 2018 Mol Phylogenet Evol 127:613-625
CHO	G. aculeatus	Ukraine	Black Sea	R. Chornaya	44.5667	33.4667	Freshwater	Southern Europe	RAD	single	IlluminaHiSeq2000	SRP142676	SRS3222110	SRX3998069	SRR7067163	UKR_CHO_GA_1_1	Fang et al. 2018 Mol Phylogenet Evol 127:613-625
DAM	G. aculeatus	France	Balearic Sea	L. Font Dame	42.914	2.92139	Freshwater	Southern Europe	RAD	single	IlluminaHiSeq2000	SRP142676	SRS3222079	SRX3998041	SRR7067191	RAN_DAM_GA_11_1	Fang et al. 2018 Mol Phylogenet Evol 127:613-625
DAR	G. aculeatus	Spain	Balearic Sea	Daro	41.95	3.01	Freshwater	Southern Europe	RAD	single	IlluminaHiSeq2000	SRP142676	SRS3222070	SRX3998032	SRR7067200	GAC_SPA_DA_2_1	Fang et al. 2018 Mol Phylogenet Evol 127:613-625
FAR	G. aculeatus	Denmark	Norwegian Sea	Faroe Islands	62.1503	-6.63389	Freshwater	Trans Atlantic	RAD	single	IlluminaHiSeq2000	SRP142676	SRS3222015	SRX3997975	SRR7067257	F_zhi_KLU_GA_2_1	Fang et al. 2018 Mol Phylogenet Evol 127:613-625
FIS	G. aculeatus	Sweden	North Sea	Fiskebäckskil	58.2347	11.4017	Marine	Trans Atlantic	RAD	single	IlluminaHiSeq2000	SRP142676	SRS3222055	SRX3998017	SRR7067215	GAC_SWE_FIS_26_1	Fang et al. 2018 Mol Phylogenet Evol 127:613-625
FOR	G. aculeatus	Canada	Western Atlantic	R. St.Lawrence	47.7175	-69.74	Marine	Trans Atlantic	RAD	single	IlluminaHiSeq2000	SRP142676	SRS3222034	SRX3997997	SRR7067235	GA_FOR_F52_1	Fang et al. 2018 Mol Phylogenet Evol 127:613-625
GRE	G. aculeatus	Greece	Agean Sea	R. Spercheios	38.8444	22.4247	Freshwater	Southern Europe	RAD	single	IlluminaHiSeq2000	SRP142676	SRS3222111	SRX3998071	SRR7067161	GRE_GAS_11_1	Fang et al. 2018 Mol Phylogenet Evol 127:613-625
IND	G. aculeatus	Russia	White Sea	Indera	66.24	37.145	Marine	Trans Atlantic	RAD	single	IlluminaHiSeq2000	SRP142676	SRS3222085	SRX3998046	SRR7067186	RUS_IND_GA_5_1	Fang et al. 2018 Mol Phylogenet Evol 127:613-625
JPO	G. nipponicus	Japan	Hokkaido	L. Akkeshi	43.0967	144.862	Marine	JS	RAD	single	IlluminaHiSeq2000	SRP142676	SRS3222112	SRX3998073	SRR7067159	GA_JP_JS_2_1	Fang et al. 2018 Mol Phylogenet Evol 127:613-625	YES
KEV	G. aculeatus	Finland	Barents Sea	Kevojärvi	69.7503	27.0153	Freshwater	Trans Atlantic	RAD	single	IlluminaHiSeq2000	SRP142676	SRS3222009	SRX3997969	SRR7067263	FIN_KEV_GA_48_1	Fang et al. 2018 Mol Phylogenet Evol 127:613-625
KHA	G. aculeatus	Russia	Western Pacific Basin	Khayryuzovo Bay	57.0706	156.602	Marine	Trans Pacific	RAD	single	IlluminaHiSeq2000	SRP142676	SRS3222040	SRX3998003	SRR7067229	RUS_KHA_GA_6_1	Fang et al. 2018 Mol Phylogenet Evol 127:613-625
KIN	G. aculeatus	United Kingdom	North Sea	Kinnessburn	56.335	-2.78972	Freshwater	Trans Atlantic	RAD	single	IlluminaHiSeq2000	SRP142676	SRS3222050	SRX3998013	SRR7067219	GA_UK_KIN_4_1	Fang et al. 2018 Mol Phylogenet Evol 127:613-625
KOL	G. aculeatus	Ukraine	Black Sea	R. Kolanraes	46.2167	33.6833	Freshwater	Southern Europe	RAD	single	IlluminaHiSeq2000	SRP142676	SRS3222108	SRX3998068	SRR7067164	UKR_kol_4_1	Fang et al. 2018 Mol Phylogenet Evol 127:613-625
KRI	G. aculeatus	Norway	North Sea	Vollevannet	58.1656	8.03111	Marine	Trans Atlantic	RAD	single	IlluminaHiSeq2000	SRP142676	SRS3222054	SRX3998016	SRR7067216	GAC_NOR_KRI_35_1	Fang et al. 2018 Mol Phylogenet Evol 127:613-625
KRK	G. aculeatus	Croatia	Adriatic Sea	Krka	43.9031	15.9736	Freshwater	Southern Europe	RAD	single	IlluminaHiSeq2000	SRP142676	SRS3222072	SRX3998034	SRR7067198	KR_13_1	Fang et al. 2018 Mol Phylogenet Evol 127:613-625
KUB	G. aculeatus	Ukraine	Black Sea	R. Kuban	45.3	37.35	Freshwater	Southern Europe	RAD	single	IlluminaHiSeq2000	SRP142676	SRS3222106	SRX3998064	SRR7067168	KRA_KUB_2_1	Fang et al. 2018 Mol Phylogenet Evol 127:613-625
KVA	G. aculeatus	Norway	Barents Sea	Varangerfjorden	70.0944	28.9786	Freshwater	Trans Atlantic	RAD	single	IlluminaHiSeq2000	SRP142676	SRS3222099	SRX3998059	SRR7067173	NOR_KVA_GA_42_1	Fang et al. 2018 Mol Phylogenet Evol 127:613-625
LEV	G. aculeatus	Russia	White Sea	Levin Navolok	66.2906	33.4342	Marine	Trans Atlantic	RAD	single	IlluminaHiSeq2000	SRP142676	SRS3222086	SRX3998048	SRR7067184	RUS_LEV_GA_2_1	Fang et al. 2018 Mol Phylogenet Evol 127:613-625
LIM	G. aculeatus	Portugal	Iberian Peninsula	Rio Estoraos	41.7822	-8.63889	Freshwater	Southern Europe	RAD	single	IlluminaHiSeq2000	SRP142676	SRS3222078	SRX3998040	SRR7067192	GA_POR_LI_4_1	Fang et al. 2018 Mol Phylogenet Evol 127:613-625
LPD	G. aculeatus	Canada	Western Atlantic	Long Pond	44.5772	-63.5775	Freshwater	Trans Atlantic	RAD	single	IlluminaHiSeq2000	SRP142676	SRS3222031	SRX3997994	SRR7067238	GA_CA_LPD_3_1	Fang et al. 2018 Mol Phylogenet Evol 127:613-625
MAI	G. aculeatus	United States	Western Atlantic	Penobscot Bay	44.3831	-68.9422	Marine	Trans Atlantic	RAD	single	IlluminaHiSeq2000	SRP142676	SRS3222030	SRX3997993	SRR7067239	GA_US_MAI_3_1	Fang et al. 2018 Mol Phylogenet Evol 127:613-625
MAS	G. aculeatus	Russia	White Sea	Mashinnoe ozero	66.2922	33.3817	Freshwater	Trans Atlantic	RAD	single	IlluminaHiSeq2000	SRP142676	SRS3222087	SRX3998049	SRR7067183	RUS_MAS_GA_10_1	Fang et al. 2018 Mol Phylogenet Evol 127:613-625
MIB	G. aculeatus	Portugal	Iberian Peninsula	Mira basin	37.647	-8.57056	Freshwater	Southern Europe	RAD	single	IlluminaHiSeq2000	SRP142676	SRS3222067	SRX3998029	SRR7067203	GA_POR_MI_24_1	Fang et al. 2018 Mol Phylogenet Evol 127:613-625
MIR	G. aculeatus	Croatia	Adriatic Sea	Mirna	45.3697	13.8581	Freshwater	Southern Europe	RAD	single	IlluminaHiSeq2000	SRP142676	SRS3222071	SRX3998033	SRR7067199	M_08_1	Fang et al. 2018 Mol Phylogenet Evol 127:613-625
MIS	G. aculeatus	Canada		L. Misty	53.2694	-132.068	Freshwater	Trans Pacific	RAD	single	IlluminaHiSeq2000	SRP142676	SRS3222005	SRX3997965	SRR7067267	CAN_MIS_GA_9_1	Fang et al. 2018 Mol Phylogenet Evol 127:613-625
MOG	G. aculeatus	Portugal	Iberian Peninsula	Mogofores	40.4564	-8.45889	Freshwater	Southern Europe	RAD	single	IlluminaHiSeq2000	SRP142676	SRS3222121	SRX3998080	SRR7067152	POR_MOG_GA_1_1	Fang et al. 2018 Mol Phylogenet Evol 127:613-625
MUR	G. aculeatus	Slovenia	Mainland Europe	Mura	46.6064	16.1286	Freshwater	Trans Atlantic	RAD	single	IlluminaHiSeq2000	SRP142676	SRS3222026	SRX3997988	SRR7067244	MU_21_1	Fang et al. 2018 Mol Phylogenet Evol 127:613-625
MYR	G. aculeatus	Norway	North Sea	Myrdalsvatnet	60.3133	5.39917	Freshwater	Trans Atlantic	RAD	single	IlluminaHiSeq2000	SRP142676	SRS3222029	SRX3997992	SRR7067240	NOR_MYR_GA_20_1	Fang et al. 2018 Mol Phylogenet Evol 127:613-625
MYV	G. aculeatus	Iceland	Norwegian Sea	Mývatn	65.6422	-16.9272	Freshwater	Trans Atlantic	RAD	single	IlluminaHiSeq2000	SRP142676	SRS3222017	SRX3997977	SRR7067255	MYV_M5_1	Fang et al. 2018 Mol Phylogenet Evol 127:613-625
NER	G. aculeatus	Croatia	Adriatic Sea	Neretva	43.0992	17.7161	Freshwater	Southern Europe	RAD	single	IlluminaHiSeq2000	SRP142676	SRS3222022	SRX3997960	SRR7067272	BOS_NER_GA_19_1	Fang et al. 2018 Mol Phylogenet Evol 127:613-625
NEV	G. aculeatus	Lithuania	Mainland Europe	R. Nevezis	54.6389	25.3642	Freshwater	Trans Atlantic	RAD	single	IlluminaHiSeq2000	SRP142676	SRS3222021	SRX3997981	SRR7067251	LIT_NEV_GA_6_1	Fang et al. 2018 Mol Phylogenet Evol 127:613-625
NON	G. aculeatus	Croatia	Adriatic Sea	Norin	43.0833	17.6167	Freshwater	Southern Europe	RAD	single	IlluminaHiSeq2000	SRP142676	SRS3222091	SRX3997991	SRR7067241	NN_3_1	Fang et al. 2018 Mol Phylogenet Evol 127:613-625
ORR	G. aculeatus	Norway	North Sea	Orrevatnet	58.7336	5.51694	Marine	Trans Atlantic	RAD	single	IlluminaHiSeq2000	SRP142676	SRS3222059	SRX3998021	SRR7067211	NOR_ORR_GA_45_1	Fang et al. 2018 Mol Phylogenet Evol 127:613-625
OTS	G. aculeatus	Japan	Western Pacific Basin	Otscuhi	39.3667	141.883	Freshwater	Trans Pacific	RAD	single	IlluminaHiSeq2000	SRP142676	SRS3222045	SRX3998008	SRR7067224	JP_PO_OTS_GA_10_1	Fang et al. 2018 Mol Phylogenet Evol 127:613-625
PRI	G. aculeatus	Russia	Baltic Sea	Primorsk	60.35	28.6167	Marine	Trans Atlantic	RAD	single	IlluminaHiSeq2000	SRP142676	SRS3222081	SRX3998043	SRR7067189	GAC_RUS_PRI_33_1	Fang et al. 2018 Mol Phylogenet Evol 127:613-625
PYE	G. aculeatus	Canada		L. Pye	50.2964	-125.582	Freshwater	Trans Pacific	RAD	single	IlluminaHiSeq2000	SRP142676	SRS3222000	SRX3997959	SRR7067273	CAN_PYE_GA_6_1	Fang et al. 2018 Mol Phylogenet Evol 127:613-625
QUI	G. aculeatus	United Kingdom	North Sea	L. Quien	55.7892	-5.08861	Freshwater	Trans Atlantic	RAD	single	IlluminaHiSeq2000	SRP142676	SRS3222052	SRX3998014	SRR7067218	BUTE_QUIEN_26_1	Fang et al. 2018 Mol Phylogenet Evol 127:613-625
REC	G. aculeatus	Spain	Balearic Sea	Recla	41.82	2.70972	Freshwater	Southern Europe	RAD	single	IlluminaHiSeq2000	SRP142676	SRS3222076	SRX3998038	SRR7067194	GAC_SPA_RE_2_1	Fang et al. 2018 Mol Phylogenet Evol 127:613-625
ROT	G. aculeatus	Sweden	Baltic Sea	Rörtjärn	64.265	-20.3189	Freshwater	Trans Atlantic	RAD	single	IlluminaHiSeq2000	SRP142676	SRS3222082	SRX3998044	SRR7067188	GAC_SWE_R_13_1	Fang et al. 2018 Mol Phylogenet Evol 127:613-625
SAD	G. aculeatus	Portugal	Iberian Peninsula	Sado basin	38.1667	-8.55417	Freshwater	Southern Europe	RAD	single	IlluminaHiSeq2000	SRP142676	SRS3222061	SRX3998023	SRR7067209	GA_POR_SA_13_1	Fang et al. 2018 Mol Phylogenet Evol 127:613-625
SBJ	G. aculeatus	Norway	Barents Sea	Barents Sea	71.8233	33.0433	Marine	Trans Atlantic	RAD	single	IlluminaHiSeq2000	SRP142676	SRS3222096	SRX3998057	SRR7067175	NOR_SBJ_GA_1_1	Fang et al. 2018 Mol Phylogenet Evol 127:613-625
SHI	G. aculeatus	Japan	Western Pacific Basin	Akkeshi Bay	43.0311	144.846	Marine	Trans Pacific	RAD	single	IlluminaHiSeq2000	SRP142676	SRS3222069	SRX3998031	SRR7067201	GA_PO_SHI_2_1	Fang et al. 2018 Mol Phylogenet Evol 127:613-625
SKA	G. aculeatus	Albania	Adriatic Sea	Skadar lake	42.2667	19.3833	Freshwater	Southern Europe	RAD	single	IlluminaHiSeq2000	SRP142676	SRS3222006	SRX3997966	SRR7067266	MON_SKA_GA_17_1	Fang et al. 2018 Mol Phylogenet Evol 127:613-625
SKF	G. aculeatus	Norway	Norwegian Sea	Skogfjordsvatn	69.9567	19.1458	Freshwater	Trans Atlantic	RAD	single	IlluminaHiSeq2000	SRP142676	SRS3222014	SRX3997974	SRR7067258	NOR_SKF_GA_30_1	Fang et al. 2018 Mol Phylogenet Evol 127:613-625
SLI	G. aculeatus	Russia	Baltic Sea	R. Nevan	59.9369	31.0228	Freshwater	Trans Atlantic	RAD	single	IlluminaHiSeq2000	SRP142676	SRS3222038	SRX3998001	SRR7067231	RUS_SLI_GA_5_1	Fang et al. 2018 Mol Phylogenet Evol 127:613-625
SLU	G. aculeatus	Ukraine	Mainland Europe	R. Sluch	50.7667	27.3667	Freshwater	Trans Atlantic	RAD	single	IlluminaHiSeq2000	SRP142676	SRS3222103	SRX3998063	SRR7067169	UKR_SLU_2_1	Fang et al. 2018 Mol Phylogenet Evol 127:613-625
SZO	G. aculeatus	Hungary	Mainland Europe	Sződliget	47.7289	19.1339	Freshwater	Trans Atlantic	RAD	single	IlluminaHiSeq2000	SRP142676	SRS3222023	SRX3997986	SRR7067246	GA_HUN_SZO_2_1	Fang et al. 2018 Mol Phylogenet Evol 127:613-625
TAK	G. aculeatus	Norway	Norwegian Sea	Takvatn	69.1172	19.0675	Freshwater	Trans Atlantic	RAD	single	IlluminaHiSeq2000	SRP142676	SRS3222011	SRX3997971	SRR7067261	NOR_TAK_GA_5_1	Fang et al. 2018 Mol Phylogenet Evol 127:613-625
TER	G. aculeatus	Portugal	Iberian Peninsula	Ribeira de Canha	38.6908	-8.36361	Freshwater	Southern Europe	RAD	single	IlluminaHiSeq2000	SRP142676	SRS3222063	SRX3998025	SRR7067207	GA_POR_TE_5_1	Fang et al. 2018 Mol Phylogenet Evol 127:613-625
TET	G. aculeatus	Ukraine	Mainland Europe	R. Teterev	50.3167	29.0667	Freshwater	Trans Atlantic	RAD	single	IlluminaHiSeq2000	SRP142676	SRS3222104	SRX3998065	SRR7067167	UKR_TER_5_1	Fang et al. 2018 Mol Phylogenet Evol 127:613-625
TUY	G. aculeatus	Turkey	Turkey	Dalaman Çayı	37.2292	29.5508	Freshwater	Southern Europe	RAD	single	IlluminaHiSeq2000	SRP142676	SRS3222002	SRX3997962	SRR7067270	GA_TU_YUS_18_1	Fang et al. 2018 Mol Phylogenet Evol 127:613-625
UJA	G. aculeatus	Russia	Baltic Sea	Onega	62.1467	35.2814	Freshwater	Trans Atlantic	RAD	single	IlluminaHiSeq2000	SRP142676	SRS3222037	SRX3998000	SRR7067232	RUS_UJA_GA_18_1	Fang et al. 2018 Mol Phylogenet Evol 127:613-625
VAL	G. aculeatus	France	France	R. Le Rhône	44.9339	4.88556	Freshwater	Southern Europe	RAD	single	IlluminaHiSeq2000	SRP142676	SRS3222084	SRX3997984	SRR7067248	RAN_VAL_GA_2_1	Fang et al. 2018 Mol Phylogenet Evol 127:613-625
VAT	G. aculeatus	Sweden	Baltic Sea	Vättern	58.6461	14.6386	Freshwater	Trans Atlantic	RAD	single	IlluminaHiSeq2000	SRP142676	SRS3222088	SRX3998050	SRR7067182	rou_A_40_1	Fang et al. 2018 Mol Phylogenet Evol 127:613-625
VOU	G. aculeatus	Portugal	Iberian Peninsula	Vouga basin	40.4678	-8.73444	Freshwater	Southern Europe	RAD	single	IlluminaHiSeq2000	SRP142676	SRS3222118	SRX3998078	SRR7067154	GA_POR_VO_1_1	Fang et al. 2018 Mol Phylogenet Evol 127:613-625
J4F	G. nipponicus	Japan	Hokkaido	L. Akkeshi	144.887	43.0694	Marine	JS	WGS	paired	IlluminaHiSeq2000	DRP001192	DRS012292	DRX026607	DRR032274		Yoshida et al. 2014 PLOS Genetics 10:e1004223
J4M	G. nipponicus	Japan	Hokkaido	L. Akkeshi	144.887	43.0694	Marine	JS	WGS	paired	IlluminaHiSeq2000	DRP001192	DRS012302	DRX026608	DRR032275		Yoshida et al. 2014 PLOS Genetics 10:e1004223
P4F	G. aculeatus	Japan	Hokkaido	Bekanbeushi Liver	144.882	43.0996	Marine	Trans Pacific	WGS	paired	IlluminaHiSeq2000	DRP001192	DRS012287	DRX026609	DRR032276		Yoshida et al. 2014 PLOS Genetics 10:e1004223
P4M	G. aculeatus	Japan	Hokkaido	Bekanbeushi Liver	144.882	43.0996	Marine	Trans Pacific	WGS	paired	IlluminaHiSeq2000	DRP001192	DRS012297	DRX026610	DRR032277		Yoshida et al. 2014 PLOS Genetics 10:e1004223
WLD	G. wheatlandi	USA	MA	Demarest Lloyd State Park	-70.993	41.5257	Marine	WLD	WGS	paired	IlluminaHiSeq2000	DRP001133	DRS012042	DRR013347	DRR013347		Yoshida et al. 2014 PLOS Genetics 10:e1004223

## Sheet: Table S4
Table S4: Principal component loadings for morphological traits
Trait	PC1	PC2
Standard length	-0.33237	0.169974
Head length	-0.325551	0.243489
Body depth	-0.331991	0.110572
Jaw length	-0.297992	0.105921
Snout length	-0.301212	0.0607512
Gape width	-0.296071	0.0153745
Eye diameter	-0.27552	0.461921
First dorsal spine length	-0.275294	-0.463818
Second dorsal spine length	-0.279315	-0.505629
Left pelvic girdle length	-0.283429	-0.43132
Pelvic girdle length	-0.309994	0.11939
